# Supplementary material for: Activity of Semi-Synthetic Mulinanes against MDR, Pre-XDR, and XDR Strains of Mycobacterium tuberculosis
Source: Metabolites. 2021 Dec 16;11(12):876. doi: 10.3390/metabo11120876 (PMC8703773; doi:10.3390/metabo11120876)
Supplement: Supplementary file 1 [file metabolites-11-00876-s001.zip]

Archive with 1 entries (1 files):
- metabolites-1476051-supplementary.pdf
